# Supplementary material for: Clostridioides difficile in equidae necropsied in Northwestern France, between 2019 and 2021
Source: Microbiol Spectr. 2025 Dec 30;14(2):e02165-25. doi: 10.1128/spectrum.02165-25 (PMC12889072; doi:10.1128/spectrum.02165-25)
Supplement: Table S2 — Sequence types (MLST) of CloDifEqui strains. [file spectrum.02165-25-s0004.xlsx]

## Sheet: Suppl Table S2
	Supplementary Table S2: Sequence Type (MLST) of CloDifEqui strains
	C. difficile strain	Equidae		Allele of housekeeping gene							MLST	Ribotype	Toxin gene profile*	Clade
		n°	Digestive content	adk	atpA	dxr	glyA	recA	sodA	tpi
	CdE3	3	CAE	5	8	5	11	9	11	8	11	126	tcdA+ tcdB+ cdt+	5
	CdE3-CDL		CDL	5	8	5	11	9	11	8
	CdE19	19	CAE	5	8	5	11	9	11	8
	CdE9	9	CAE	1	4	7	1	1	3	3	54	012	tcdA+ tcdB+	1
	CdE43	43	CAE	1	1	2	5	1	3	1	2	020	tcdA+ tcdB+	1
	CdE43-CDL		CDL	1	1	2	5	1	3	1
	CdE12	12	CAE	3	7	3	8	6	9	11	37	017	tcdB+	4
	CdE32	32	CAE	3	7	3	8	6	9	11
	CdE32-CDL		CDL	3	7	3	8	6	9	11
	CdE36	36	CAE	3	7	3	8	6	9	11
	CdE36-CDL		CDL	3	7	3	8	6	9	11
	CdE37-CDL	37	CDL	3	7	3	8	6	9	11
	CdE5	5	CAE	1	1	2	1	1	1	1	3	009	Non Toxigenic	1
	CdE18	18	CAE	1	1	2	1	1	1	1
	CdE18-CDL		CDL	1	1	2	1	1	1	1
	* according to multiplex PCR results
	The Sequence Type (MLST) of the first isolated strains was established.
