# Supplementary material for: Clostridioides difficile in equidae necropsied in Northwestern France, between 2019 and 2021
Source: Microbiol Spectr. 2025 Dec 30;14(2):e02165-25. doi: 10.1128/spectrum.02165-25 (PMC12889072; doi:10.1128/spectrum.02165-25)
Supplement: Table S3 — Toxin detection in C. difficile-negative animals. [file spectrum.02165-25-s0005.xlsx]

## Sheet: Suppl Table S3
	Supplementary Table S3: Toxin detection in C. difficile-negative samples
	Equidae				Enzymatic Immuno Assay
	n°	Digestive content	Number of tested versus recovered contents	C. difficile detection	GDH	Free Toxins (Toxin A Toxin B)
	20	CAE	2/2	-	-	-
		CDL		-	-	-
	24	CAE	2/2	-	-	-
		CDL		-	-	-
	55	CAE	2/2	-	-	-
		CDL		-	-	-
	59	CAE	2/2	-	-	-
		CDL		-	-	-
	63	CDL	2/2	-	-	-
	74	CAE	2/2	-	-	-
		CDL		-	-	-
	76	CAE	2/2	-	-	-
		CDL		-	-	-
	80	CAE	2/2	-	-	-
		CDL		-	-	-
	13	CDL	1/2	-	-	-
	16	CDL	1/2	-	-	-
	35	CDL	1/2	-	-	-
	87	CDL	1/2	-	-	-
	68	CAE	1/1	-	-	-
	The digestive contents of C. difficile-negative animals that have been tested for the presence of toxins as controls are listed. All digestive contents of C. difficile-positive animals, whatever toxin detection result, are presented in Table 3.
